# Supplementary material for: Atypical miRNA expression in temporal cortex associated with dysregulation of immune, cell cycle, and other pathways in autism spectrum disorders
Source: Mol Autism. 2015 Jun 19;6:37. doi: 10.1186/s13229-015-0029-9 (PMC4491207; doi:10.1186/s13229-015-0029-9)
Supplement: Additional file 1: Table S1-S4. — Table 1: P values and fold changes for the 14 sncRNA different between ASD and CTRL STS. Table S2: P values and fold changes for the 16 sncRNA different between ASD and CTRL PAC. Table S3: The 445 predicted gene targets of STS and 1214 predicted gene targets of miRNA in PAC based on the microT-CDS algorithm. Table S4: Pathways common to our study, SFARI ASD implicated genes and Pinto et al. 2010 (the 44 common KEGG pathways of Fig. 5B). [file 13229_2015_29_MOESM1_ESM.xlsx]

## Sheet: 1 STS 14 sncRNA FC and p values
Supplementary Table 1: P values and fold changes for the 14 sncRNA different between ASD and CTRL STS
sncRNA	Class of sncRNA	p-value	Fold-Change (ASD vs. CTRL)	Fold-Change (Description)
hp-hsa-mir-1913	stem-loop precursor	0.00486	1.44	ASD up vs CTRL
hsa-miR-4753-5p	miRNA	0.00231	1.28	ASD up vs CTRL
hp-hsa-mir-1204	stem-loop precursor	0.00149	1.26	ASD up vs CTRL
SNORA27	snoRNA	0.000551	1.24	ASD up vs CTRL
hp-hsa-mir-4730	stem-loop precursor	0.00453	1.24	ASD up vs CTRL
ACA39	snoRNA	0.00233	1.23	ASD up vs CTRL
hp-hsa-mir-3152	stem-loop precursor	0.000786	1.22	ASD up vs CTRL
SNORA11C	snoRNA	0.00462	1.21	ASD up vs CTRL
hp-hsa-mir-605	stem-loop precursor	0.000341	1.21	ASD up vs CTRL
hp-hsa-mir-4490	stem-loop precursor	0.00265	-1.21	ASD down vs CTRL
hsa-miR-1	miRNA	0.00401	-1.22	ASD down vs CTRL
U13 (Chr1)	snoRNA	0.00268	-1.23	ASD down vs CTRL
hp-hsa-mir-19b-1	stem-loop precursor	0.000499	-1.24	ASD down vs CTRL
hp-hsa-mir-1287	stem-loop precursor	0.00495	-1.25	ASD down vs CTRL

## Sheet: 2 PAC 16 sncRNA FC and p values
Supplementary Table 2: P values and fold changes for the 16 sncRNA different between ASD and CTRL PAC
sncRNA	Class of sncRNA	p-value	Fold-Change (ASD vs. CTRL)	Fold-Change (Description)
hsa-miR-4709-3p	miRNA	0.00244	1.53	ASD up vs CTRL
hp_hsa-mir-4314	stem-loop precursor	0.000959	1.48	ASD up vs CTRL
hsa-miR-664	miRNA	0.00202	1.31	ASD up vs CTRL
hp_hsa-mir-4436a	stem-loop precursor	0.00142	1.24	ASD up vs CTRL
hp_hsa-mir-3158-1	stem-loop precursor	0.000647	1.21	ASD up vs CTRL
hp_hsa-mir-3194	stem-loop precursor	0.00336	1.2	ASD up vs CTRL
hsa-miR-4742-3p	miRNA	0.00303	-1.2	ASD down vs CTRL
SNORA22	snoRNA	0.00234	-1.2	ASD down vs CTRL
SCARNA6	snoRNA	0.00483	-1.21	ASD down vs CTRL
U13 (Chr3)	snoRNA	0.00325	-1.22	ASD down vs CTRL
hp_hsa-mir-548g	stem-loop precursor	0.00165	-1.23	ASD down vs CTRL
hsa-miR-297	miRNA	0.00121	-1.24	ASD down vs CTRL
U13 (Chr2)	snoRNA	0.000987	-1.26	ASD down vs CTRL
hp_hsa-mir-146b	stem-loop precursor	0.00477	-1.3	ASD down vs CTRL
hp_hsa-mir-138-2	stem-loop precursor	0.00331	-1.38	ASD down vs CTRL
U13 (Chr 11)	snoRNA	0.000225	-1.4	ASD down vs CTRL

## Sheet: 3 gene targets STS & PAC miRNA
Supplementary Table 3: The 445 predicted gene targets of STS and 1214 predicted gene targets of miRNA in PAC based on the microT-CDS algorithm
STS (miR-4753-5p, miR-1)		PAC (miR-664-3p, miR-4709-3p, miR-297, miR-4742-3p)
miR-4753-5p	miR-1	miR-664-3p	miR-4709-3p	miR-297	miR-4742-3p
IRS2	COL4A3BP	SLK	RANBP17	BRWD3	KIAA0754
SLC41A2	EFNB2	TMEM255A	PIK3C3	EIF3F	C16orf52
RPGR	TWF1	YTHDC2	NME8	SLC25A31	UBASH3B
ATP8A2	ANP32E	ABCB10	ZNF239	HHIP	APTX
BRWD3	PPP1R36	TMPRSS2	ZEB2	C10orf32	PICALM
NUMB	MAGI2	CT47A2	KIR2DL4	ANKRD17	C5orf30
PTPN20B	ZMAT3	LRRTM2	FBXO11	LUC7L3	TNPO1
RTTN	JARID2	MTO1	MFAP3	ETF1	DENND4A
FAM53B	NETO2	FABP2	PYGL	SLCO3A1	GRB10
S100A7A	TMEM178A	NEK7	C1QB	CCDC68	IRGM
C5	WIPF2	BRWD3	RP11-146D12.2	RS1	SLC30A5
KIAA1324	TRA2B	RANBP3L	USE1	CREB1	GRAMD1B
CBL	CREBL2	FAM120A	CDK7	CDK8	WNK3
TM9SF2	MYO15A	FBXL3	TMSB15B	ZFX	C7orf25
L3MBTL2	UST	PRKCA	RREB1	DMRTA1	YAP1
C16orf87	CSNK2A2	OTUD1	TNPO1	DENND5B	ANKRD26
SLC25A12	MIER1	C9orf40	PIEZO2	NEUROD1	COX18
SHC1	G3BP1	GRIN3A	SLC4A10	EIF2S3L	SPDYE3
KIAA1522	PDCD4	DAZAP2	SPANXN1	ZNF677	RHOBTB3
MEX3B	TM4SF1	ZNF423	SULT1C2	BTAF1	CCDC39
EIF4E3	WDR1	DAZ3	SNX18	TFAP2B	EPB41L2
PRRC2B	FAM168A	CT47A12	C10orf126	WHSC1	GKN2
SLC7A13	SRSF9	RAB9B	PPP2R5E	GJC3	FAM135A
SPTLC2	ADCY1	OSTN	RAP2B	APOOL	MSANTD3-TMEFF1
RSF1	S100A7A	RP11-795F19.5	CBFA2T3	UBR3	SMAD6
SKIV2L2	GPR85	GALNT7	SLC30A5	KANSL1L	ZC3H18
ODF2	LPPR4	CHCHD7	HNRNPR	INSM1	RNF169
TENM4	OTUD7A	MIER1	LPPR4	FAM9C	RBM12
CDK2	WNK3	KLHL4	SERPINB4	KCNJ3	ZBTB10
ARPP19	KAT6A	PRG4	LRRTM3	PDE6D	MAST4
LCOR	RNF38	GLRA3	NEGR1		CAMK4
CBWD2	ZNF827	PLP2	ZNF827		SLC37A3
SETD3	ANXA4	MAP2	PGAP1		KBTBD2
CDC5L	HELZ2	SSH2	PGR		CSMD1
CDH11	ATF2	PRR18	CADM2		CCNA2
ATP8A1	USP38	C5AR1	CTD-2132N18.3		ATP11C
MAP4K3	CXCR4	SLC30A5	NXPE3		SPR
MAGI3	NDRG3	POTEC	RNF169		INHBB
MPZL1	ATXN1L	CT47A8	FBXO21		PCLO
INHBA	ZNF124	FBXL5	AC091435.1		APC
DCBLD2	UNC119B	PAQR5	ATP2B2		NSRP1
LMNB1	HOXB4	NEGR1	BAI1		THBS1
RAB21	SKIDA1	MAGIX	FAM19A1		NLN
MINK1	VAMP4	PARM1	PM20D1		CEP85L
LLPH	CCDC170	NUDT12	TMEM39A		UBTD2
DHX40	HNRNPA3	RNF38	DR1		MEX3B
TXNDC11	KIAA2022	SYCE1	RIC8B		TBC1D9
ART4	FUT3	PAX6	GPATCH8		HLTF
VDAC2	SETBP1	RB1CC1	KIR3DL1		SMURF2
DECR1	HMGCR	GOLGA8G	TMED7		PEG3
EPHA7	KCNA5	PGR	BRPF3		AL079342.1
LIMD1	ARF3	MAP4K5	EML1		PPP1CC
CUL4A	MC2R	GPHN	APC		CALCR
TNRC6B	CLCN3	CXCL8	TRIM37		PDE10A
SPTY2D1	C2orf71	MFSD6	ITGA8		EPHA5
PTPN20A	SAMD8	POU3F2	ETV3		U2SURP
AC006455.1	CEBPZ	ZNF585B	KANSL2		ZNF148
PDE1A	CREB5	VCX2	SPINK8		NKTR
EFHD2	ADAR	DIRAS3	ATAD2		RGPD6
PCGF5	TCF7L2	IL18R1	PCSK5		GNG12
ARHGAP35	LIPI	PREX2	GIN1		C17orf49
PRICKLE1	SNAP25	PRR20B	LRRC8B		EBF1
JOSD1	RP11-455G16.1	ADCY7	NEK10		SMARCAD1
JPH4	PARP11	NRAS	ASPN		ZNF536
CNOT7	PAX7	CPE	USP31		C7orf60
PBX3	TMEM135	PTPRN2	ACVR1B		PTPN21
NUFIP2	FBXL14	SORL1	RP11-108K14.4		ANKIB1
SRPK1	ZNF148	STK4	PNMA3		DCBLD2
ASB6	SPRED1	CDC14A	RNF166		IRF2BP2
ADAM18	ARPC3	COPS8	SLTM		INTS8
NUDT10	ETS1	KLHDC2	GCLM		TOMM70A
TBC1D14	GIPC2	IRAK3	PIK3R5		MLLT3
NIPA2	PI15	IRF6	TSPAN3		ZSCAN30
HOOK1	SAMSN1	RFWD2	IPCEF1		CRB1
NEO1	FRS2	ZNF532	RAB6A		CSTF3
BRCC3	KIF2A	PITPNC1	HNRNPF		OSBPL3
NAMPT	EVA1C	ATP11C	U2SURP		RGPD1
HDAC2	RIT2	ZNF710	NTRK3		UGP2
RAP2C	MNT	TCF4	EML4		NCKAP5
PTPRG	SMEK2	GPR112	PTPRD		NCAM1
PLEK	MAP4K3	YOD1	CHODL		HECW2
LARP4	PTBP1	IGSF11	SEMA3C		DNAJC25-GNG10
CNGA2	CPEB1	EML1	CTAGE1		EPC1
KDM6B	SULF1	TMOD2	SNAI2		CDK2AP1
IQCE	ANKIB1	ODF2L	ARID3B		ATG4A
PSMD1	PTPN1	ARMC8	CASC4		NSUN3
TSC22D2	COL19A1	CT47A9	GNPDA2		FAM81B
CBWD5	UBE4A	NLN	UBL3		TMEM123
SP1	GYPE	RUNX1	PLD1		PLEKHA8
DPPA2	TNKS2	GLT6D1	KIAA2018		NAPG
ONECUT2	STAG1	PHACTR2	MIB1		TMEM117
PKD2L2	FAM83A	ZMYND11	GOLGA8F		GLTSCR1L
MAP6	GPR158	MYOG	INTS8		FAM178A
HDLBP	CPED1	PTCH1	GRIA1		RICTOR
GAB1	CD164	UQCC1	RASGRP2		RERE
RASEF	HSPD1	CASK	WEE1		MFSD4
TEF	WWC1	SH2D1A	WFDC6		PURB
CEP170	CLTC	SETD7	PHF3		CR381653.1
RAB26	MAP3K1	LRRC8B	CLUH		CDH10
ESYT2	RNF138	FAM218A	ZBTB26		ANO4
ATXN2	ANKRD23	CPEB4	IVD		PPP4R2
OCRL	RABGAP1L	VCY	BLMH		RGPD8
SV2C	SMIM14	CALB2	ZNF480		MMP16
SLBP	ANXA2	NOL3	ID4		RCAN3
MAP3K2	FAM91A1	TCF7L2	PNMA6C		RAB5A
RAD50	ZNF280C	ZDBF2	SPAG17		GNG10
EYA1	CD2AP	KIF15	CD53		HOPX
INTS2	OSBPL7	PPP4R4	PNMA6A		NOVA1
DYRK1A	HNRNPU	CSNK1G3	ST6GAL2		TMEM158
IGDCC4	SPECC1L-ADORA2A	SNAP25	EDF1		LRCH3
RNF125	HMGN1	KIF3A	ZEB1		LRRC34
RSBN1	BDNF	OGT	NARS		ZNF143
RXRB	CORO1C	RP11-455G16.1	SEPT7		USP51
RNF13	CALM2	BAI3	GOLGA6L4		FAM206A
ZNF654	TPM3	SLAMF1	FSTL1		ZNF655
BTG1	API5	ZNF286A	ATP6V1H		LRRC36
PPM1D	AP001652.1	PTPN4	FZD3		MAPK9
RAB10	CAPRIN1	TGS1	POLR3E		SLIT2
CPNE8	ARAF	VWDE	CCDC132		PNN
FSD1L	LPP	PTPRR	CNKSR2		HPS1
RNF214	SP2	ZFP14	RBAK		WDR33
LHX6	YWHAQ	TTC33	AP4S1		FBXO28
LACE1	PCDH17	RC3H2	EPHA7		RBM4B
RAB5B	NCL	SLC2A13	AC064874.1		N4BP2
STX2	SPEG	GLI2	DDX60		PUM1
CLLU1OS	G6PD	ITGB6	PTGER3		LPAR1
VDAC3	PPP2R5A	NABP1	LPP		HAL
	GCH1	OTUD6B	ATP2B1		NUFIP2
	ZNF571	BMX	STK32A		MXD4
	BAG4	GNG12	ZNF680		TLK2
	EPB41L1	ETFDH	CCDC30		CYP27C1
	RICTOR	KLF12	ATXN10		NWD2
	HS3ST3B1	SCN9A	LRRC15		ZFHX2
	SRSF1	PTPRD	FAHD2B		PBRM1
	SH3PXD2B	DRAM1	CWF19L2		FAM126A
	PIRT	SETD3	AC127496.1		TBCEL
	AZIN1	LMO7	CLIP3		EIF4A2
	TEX2	GPR180	POLE		CCDC47
	RAB43	PAPOLG	WASH4P		TBC1D31
	TMSB4XP4	C2orf88	FAM53C		CCL18
	IKBKB	GSE1	SLC35F5		NCOR1
	SEC63	MEST	ARIH1		ADAMTSL1
	SLCO5A1	RP11-382J12.1	TRPV3		TMEM190
	TRANK1	IL7	WBSCR28		LY6E
	SDPR	BACH2	AMD1		LANCL3
	RAB5A	TMEM62	EPHB3		JMJD1C
	SERP1	KIFAP3	PAPD5		SMAD5
	SLC25A30	SYT4	SDPR		ATP1A4
	FOXP1	NUDCD3	CTAGE4		ELOVL5
	LIX1	KLHL2	SOGA1		CYB5R4
	TAGLN2	RBFOX1	SLCO1B7		LRRC8C
	NXPE2	FOXO4	PEG10		C14orf39
	TPM4	APPBP2	LARGE		SLC30A9
	JOSD1	FAM133B	MCM2		DNM1L
	KLHL42	MED13	KLHL42		ENTPD1
	RNF145	SQLE	CTAGE8		CCDC65
	NFAT5	SLITRK4	RAB11FIP2		KITLG
	TMSB4X	ANKIB1	PPP1R3A		FAM49A
	ZNF250	GRK4	PDHA1		STK3
	XPO6	KIAA2018	SLC5A3		ERAP2
	PFN2	ZHX1-C8orf76	RUNX1T1		FBXO36
	FNDC3B	CSDE1	KRTAP1-1		CDC7
	CNTN6	NDUFA5	VGLL3		ZNF518B
	EIF4E	LPPR1	WDR31		ZNF700
	GPD2	GOLGA8F	ZNF250		CACYBP
	BICD1	TNKS2	CYSLTR2		FGF5
	E2F5	MOB1B	ABHD17B		ARHGAP21
	TIGD6	ZNF527	PGGT1B		MAT2A
	ZNF264	TLR8	PIGZ		ARID4B
	POGK	CCSER2	CDCA3		SCUBE2
	ADPGK	ZSCAN4	POLDIP3		GHITM
	ATP5A1	NHS	BICD1		TFCP2
	NFATC2	INPP4B	STRBP		TAX1BP1
	PABPC4L	UVRAG	SKP2		NFIB
	PDE8A	CSTF3	C2orf44		REV3L
	KTN1	ZNF480	TMEM243		PCNP
	IFT52	C6orf211	SLC7A7		GJC1
	SPTLC3	ZFHX3	CGGBP1		HERC4
	KCTD10	SPCS3	DESI2		LGALS8
	IMPACT	PLCZ1	CPQ		CSTF2
	ABCG5	CHPT1	SON		MMP24
	SRI	USP47	SHROOM2		SCAF8
	PLEKHO2	CCNH	FBXO3		ABRA
	RPP21	CRISPLD1	CDC14B		ZNRF2
	ZFP36L1	PGM3	ZDHHC15		LRIF1
	FAM126A	CCDC7	WDR36		CRIPT
	PFDN1	CD2AP	SLC39A11		PCIF1
	NEUROD1	CAV2	C12orf29		GABPB2
	TTC3	RAB1A	POLR1B		SRSF11
	SYT1	TBC1D32	ADAP2		OXR1
	RNF19A	IRF8	SMPDL3B		CUX2
	BOLL	ZNF487	COL5A1		PLAC8L1
	NOL4L	DDX60L	WDR19		SSBP2
	TIMP3	HRG	ATXN1		SESN3
	C5orf51	PAK3	MAMDC2		MYO16
	MMD	SLC25A40	NMD3		NAV3
	SUSD1	IPO7	IGF2R		ABCA1
	MSANTD2	THOC1	BEND4		TBX15
	RGS7	IGF2BP1	SMARCA1		ZNF449
	SEC62	TP53BP2	STMN2		VCPIP1
	SMARCC1	SERINC1	SLC35A3		PRKRA
	TGIF1	C1QTNF7	PCNXL2		LUC7L
	NAMPT	KIAA1468	DLG3		ZFPM2
	MTSS1	PKNOX2	RGS5		XPO1
	TMCC1	FZD3	CEP350		VEGFA
	YWHAZ	CPD	CBX6		AGL
	C11orf84	GCSAML	RHAG		ACADM
	YLPM1	WDR26	ANKAR		CLIC1
	GLCCI1	TRPA1	RP11-724O16.1		PPAPDC3
	NXT2	CCDC71L	SLC38A2		BBS4
	NRP1	NAA15	ZNF598		PSMF1
	IPMK	CNKSR2	JMJD1C		FNDC3A
	ZNF365	AL161915.1	COPZ1		ELP3
	PTPRG	BCHE	TRIB2		FGF7
	ZNF599	MARCH7	C1orf213		CXCL10
	GAN	RBAK	TGOLN2		GRIN2A
	CDK14	C16orf80	ZNF263		KMT2C
	METTL21A	RTN1	FAM9B		NT5C3A
	H3F3A	CWC27	PPM1L		ZIC1
	DDX5	TMEM38B	FGF9		SLFN5
	ENTPD1	MTERFD1	TMEM39B		KLF6
	STC2	FAM81B	RFX3		SPDYE1
	SLC25A22	DDX60	NT5C1B		ZNF470
	CPLX2	PTGER3	ADAM22		MBD5
	CNOT3	LPP	SLC26A2		TBL1XR1
	MXD1	KIF12	PDE2A		C3orf52
	BTAF1	STK32A	DNM1L		BICC1
	MAB21L1	QSOX2	NRP2		GLYAT
	C6orf120	ZNF680	ERCC6L2		ZNF300
	SLC25A53	LMO7DN	SOX6		PRR20E
	THRB	PPP2R5A	FGF2		LINGO2
	ABCB7	MFHAS1	DCX		CLEC17A
	PTPLAD1	C1D	ABHD1		SLC6A1
	KCNIP3	LEMD3	ROR1		VKORC1L1
	MAX	PANK3	FAM205B		BMPR2
	PSMA3	PTER	CYSLTR1		CCDC144NL
	FYB	MYNN	INTS6		DSEL
	NEDD4	PURB	FAM199X
	UBE2H	USP45	CPN2
	ARHGAP20	CR381653.1	CRHR2
	TLK1	SPATA6L	RRM1
	SLC10A7	ABCD2	DYDC1
	RNF165	GSR	CTAGE9
	ARFIP1	GLDN	RASSF3
	SLC44A1	BCAT1	SEMA3A
	TACR1	ENO4	CYP3A5
	AC011997.1	JAKMIP2	FAM160B1
	BCL7A	ALKBH1	TRPC3
	FOXP2	PPP4R2	SCUBE2
	CNN3	BOD1L2	CNOT10
	THUMPD2	CTD-2162K18.4	POU2F2
	ARCN1	CCSAP	MGEA5
	PLXNA4	CT47A4	DNAJC21
	PDIK1L	ARL8B	RASEF
	ZNF547	PRTG	RIMBP2
	THOC2	NUTM1	GOLGA1
	FUBP1	PCDH12	CDK12
	CTTNBP2NL	ARMC2	GPN3
	FN1	CHP1	CEP135
	STARD7	MME	UBE2D3
	MATR3	ARID2	ANKRD30BL
	GJA1	C9orf41	ZNF514
	HIAT1	SEPSECS	NAP1L3
	TNRC6A	EIF2AK2	AC009113.1
	SFRP1	PNPT1	NPAP1
	NANP	SOSTDC1	ELOVL7
	SEMA6D	LCORL	SH3TC2
	SLC39A10	NRK	PTH1R
	TGIF2	ITGAV	PGBD3
	RABEPK	SYNC	EYA2
	GPR6	ANK3	RP4-576H24.4
	TNPO2	PSD3	SKAP2
	ZBTB4	LIF	NDST3
	TRIM2	ZNF268	KLHL41
	SHANK2	KLHL42	KIAA0232
	PIGF	CCDC115	SAMD5
	MMRN1	KIAA1147	RP11-166N6.3
	MAP1A	C11orf73	RABL2A
	PCBP2	LYPD6	INA
	LAMC2	PGM2L1	RCOR3
	EDN1	TRAK2	HNRNPA2B1
	ORC6	CT47A1	TXNL4B
	CAAP1	RAB11FIP2	ZBTB1
	PDE7A	PPP1R3A	PPM1B
	ZFP36L2	PPP1R12A	ADGB
	INMT	ZNF655	CUL3
	SNX25	VCY1B	VWA5B1
	COL25A1	TBC1D4	RINT1
	SLC35B4	CD226	CNBP
	CDC42SE1	RAB3IP	RAB8B
	UTRN	GPC4	SLC22A24
	RSBN1	ZNF227	C5orf63
	FBXO33	MFN1	ARL16
	NFATC3	ASB14	SMARCD3
	SPTBN1	ABHD17B	ZFY
	FNDC3A	LRCH2	GLIS3
	GLS2	SYAP1	UGT1A8
	MGAT4A	NCS1	LRRK2
	GOLPH3	C1orf141	KCNV1
	HIVEP3	RBM4B	RSBN1
	NBEA	TCEAL7	LCP2
	AKAP11	LRP2	CCDC73
	PGD	ZFP37	TUBGCP6
	C9orf170	NRXN3	PTEN
	GPR137C	PRSS35	ZNF652
	ADAMTS6	RAB27B	MUT
	NCOA1	ASPA	SNX4
	PAX3	ZFP2	EIF3E
	PRKACB	SSFA2	UNC5D
	DGKH	TSEN15	ATP13A3
	MRO	MRPS25	MAP3K7
	BSN	PBX3	OR51E1
	C2orf69	FAR1	FAHD2A
	HMBOX1	PRDM8	FBXW11
	PDGFA	NUFIP2	DRGX
	KCND3	GCC2	GLS2
	AC102948.2	ST8SIA4	AP3M1
	EPPIN	SMARCA5	LPCAT3
		HOXD8	FAM84B
		MCTP2	ITSN1
		C5orf64	ALG3
		DPYSL2	SUSD4
		SPSB4	OTUB2
		FUT2	LYPLA1
		DMXL1	STRADA
		OLFM3	FAM9A
		CEP68	ZNF142
		TRMT1L	FAM182B
		DPY30	TMEM232
		IMPACT	SDR42E1
		CTC-534A2.2	SLC38A11
		IQGAP2	SYT16
		AHCTF1	NCOA1
		FBXO3	MAPK10
		PIGP	C17orf80
		RASSF6	SLC29A2
		VEZT	C2orf69
		USP46	MEX3C
		C12orf29	KIR3DL2
		SLC14A1	VAMP3
		HMX1
		SNX1
		ST3GAL6
		SUB1
		FAM133A
		MAMDC2
		STRAP
		STK35
		SNTN
		LINC00692
		STMN2
		GPRASP2
		TFRC
		KLRC2
		RGS5
		UNC80
		SNX7
		ZAK
		SLC25A24
		DMTF1
		ZC3H12C
		MRPL22
		SNTB1
		ME1
		ZNF614
		C6orf106
		FAM20B
		DENND4C
		SLC38A2
		EIF4B
		ZNF286B
		RAB11A
		TDRD6
		BRINP3
		RBM26
		FOSL2
		FER
		GNG2
		PTGS2
		KCMF1
		CFL2
		ARMCX3
		FOXD3
		TGIF1
		DAZ2
		IFIT5
		MDGA2
		ACVR2A
		IPMK
		RFX3
		ZNF280D
		ZNF781
		C15orf32
		RCHY1
		GNPNAT1
		SMYD1
		CAPS2
		CT47A10
		AC074091.13
		RNF180
		AQR
		OR9Q1
		CYBB
		FGF2
		DNAJB14
		ANO3
		CT47A11
		LUM
		DAZ4
		SLC36A1
		ELMOD1
		TSNAX
		FRYL
		C2CD4A
		PIK3C2A
		FAM196A
		NLGN1
		SYNDIG1
		CCDC88A
		VRK2
		SLC12A3
		CCDC50
		NF1
		FIGN
		LYRM7
		SHPRH
		SLC10A2
		CDK13
		DHFRL1
		YAF2
		LRRIQ3
		C3orf58
		ALX1
		SSR3
		ACVR1C
		FNIP1
		C5orf47
		CDC73
		C11orf70
		MBNL2
		RASGRF1
		RPS6KA3
		FOXJ3
		RNF157
		SFI1
		ATP5E
		ZFP28
		NR2C1
		C12orf55
		DDAH1
		ANKRD62
		SLC44A1
		DCAF17
		PLAG1
		REV3L
		SPATA6
		RIMBP2
		COL11A1
		ZNF334
		CHMP3
		ATXN7
		POLQ
		RP11-1127D7.1
		FOXP2
		SEC24B
		UTP23
		LPCAT2
		ACTL6A
		PIK3CA
		PJA2
		LIN28A
		IL17RE
		ZNF140
		ST8SIA2
		SLC36A2
		MYEF2
		CMC4
		LILRB1
		NUP43
		ZNF704
		PDE5A
		TAF5L
		KIAA1324L
		PHLDA2
		CTTNBP2NL
		IRF2
		IFNG
		FMN2
		SLC35E3
		TMEM45A
		TIGIT
		PKN2
		USP7
		TMEM251
		NAPEPLD
		RBM41
		MKRN3
		NANOGP1
		BHLHB9
		ABCA12
		ADCYAP1
		SIGLEC11
		SESN3
		AP3B2
		TEX15
		PDPK1
		DCK
		OSBPL6
		DZIP3
		DNM3
		SLC25A27
		RUFY2
		CT47A6
		PPIG
		YES1
		ZBTB34
		LEPR
		CYCS
		HERPUD2
		JADE1
		WNT9B
		OSBPL8
		GABRB2
		TMEM5
		CLCN5
		BCAR3
		SRSF10
		PTPRT
		DENND2C
		PRDM4
		ST20
		AS3MT
		LRRK2
		RSBN1
		RP11-181C3.1
		CCNC
		ZNF618
		GPBP1
		FBXO33
		RRH
		PTEN
		CD8A
		CCDC178
		AGL
		TMEM55A
		NAT2
		AP1B1
		ACSL6
		ZNF441
		PGLYRP4
		GPR126
		PHKB
		RAD51AP1
		DCLK1
		NECAB1
		MAPK6
		EMB
		TET2
		PCDHB10
		PLAU
		KMT2C
		CYBRD1
		ZNF84
		ITSN1
		MBP
		SLFN5
		BAP1
		FAM129A
		MEGF11
		FRMPD4
		TMPRSS15
		SETX
		SORBS2
		SPOPL
		ZFP30
		TMEM260
		CT47A7
		KIAA0141
		DAZ1
		LHX9
		USH2A
		PRR20E
		ELOVL4
		ARMCX2
		MAP10
		CT47A3
		MEP1A
		BMPR2
		SLC1A2
		FCRL5
		GPR113
		EBF2
		OPCML
		GPATCH4
		JAG2
		RPS6KB1
		SRRM1
		PAX3
		TFAM
		CA8
		CADPS
		CCDC179
		NUDT19
		INO80D
		DAZL
		DSEL
		GRIK3

## Sheet: 4 pathways common to studies
Supplementary Table 4: Pathways common to our study, SFARI ASD implicated genes and Pinto et al. 2010 (the 44 common KEGG pathways of Figure 5B)
Cell adhesion molecules (CAMs)
Focal adhesion
Calcium signaling pathway
Renal cell carcinoma
Phosphatidylinositol signaling system
Dilated cardiomyopathy
mTOR signaling pathway
Inositol phosphate metabolism
Arrhythmogenic right ventricular cardiomyopathy (ARVC)
Regulation of actin cytoskeleton
Pathways in cancer
Insulin signaling pathway
Long-term potentiation
Small cell lung cancer
Metabolic pathways
Leukocyte transendothelial migration
Vascular smooth muscle contraction
Non-small cell lung cancer
Glioma
p53 signaling pathway
Melanoma
ECM-receptor interaction
ErbB signaling pathway
Prostate cancer
Fc gamma R-mediated phagocytosis
Melanogenesis
Amoebiasis
Aldosterone-regulated sodium reabsorption
Axon guidance
Natural killer cell mediated cytotoxicity
MAPK signaling pathway
Endometrial cancer
Wnt signaling pathway
Purine metabolism
Alzheimer's disease
Bacterial invasion of epithelial cells
Adherens junction
Chronic myeloid leukemia
B cell receptor signaling pathway
VEGF signaling pathway
Endocytosis
Fc epsilon RI signaling pathway
Hematopoietic cell lineage
GnRH signaling pathway
